# Supplementary material for: Development and Temporal Validation of Explainable Machine Learning Models for Predicting Vitamin B12 Deficiency Using Routine Laboratory Analytes
Source: Diagnostics (Basel). 2026 Feb 13;16(4):563. doi: 10.3390/diagnostics16040563 (PMC12939089; doi:10.3390/diagnostics16040563)
Supplement: Supplementary file 1 [file diagnostics-16-00563-s001.zip]

Archive with 2 entries (2 files):
- Supplementary Material - S1.pdf
- Supplementary Material - S2.xlsx
